# Supplementary material for: Pathways of TB Transmission in Children—A Systematic Review of Molecular Epidemiological Studies
Source: Int J Environ Res Public Health. 2023 Jan 18;20(3):1737. doi: 10.3390/ijerph20031737 (PMC9914148; doi:10.3390/ijerph20031737)
Supplement: Supplementary file 1 [file ijerph-20-01737-s001.zip]

Archive with 1 entries (1 files):
- ijerph-2081855-supplementary.pdf
